# Supplementary material for: Novel Findings on CCR1 Receptor in CNS Disorders: A Pathogenic Marker Useful in Controlling Neuroimmune and Neuroinflammatory Mechanisms in Parkinson’s Disease
Source: Int J Mol Sci. 2024 Apr 14;25(8):4337. doi: 10.3390/ijms25084337 (PMC11050472; doi:10.3390/ijms25084337)
Supplement: Supplementary file 1 [file ijms-25-04337-s001.zip]

Archive with 1 entries (1 files):
- ijms-2920757-supplementary.pdf
